# Supplementary material for: Electrokinetic and Electroconvective Effects in Ternary Electrolyte Near Ion-Selective Microsphere
Source: Membranes (Basel). 2023 May 10;13(5):503. doi: 10.3390/membranes13050503 (PMC10221117; doi:10.3390/membranes13050503)
Supplement: Supplementary file 1 [file membranes-13-00503-s001.zip]

Archive with 7 entries (6 files):
- animations/
- animations/Video_S2.mp4
- animations/Video_S4.mp4
- animations/.DS_Store
- animations/Video_S1.gif
- animations/Video_S3.gif
- animations/Video_S5.gif
